# Supplementary material for: Resveratrol-Loaded Attalea funifera Oil Organogel Nanoparticles: A Potential Nanocarrier against A375 Human Melanoma Cells
Source: Int J Mol Sci. 2023 Jul 28;24(15):12112. doi: 10.3390/ijms241512112 (PMC10419039; doi:10.3390/ijms241512112)
Supplement: Supplementary file 1 [file ijms-24-12112-s001.zip]

Archive with 1 entries (1 files):
- ijms-2506571-supplementary.pdf
